# Supplementary material for: Comparison of sampling methods for small oxbow wetland fish communities
Source: PLoS One. 2022 Nov 17;17(11):e0277698. doi: 10.1371/journal.pone.0277698 (PMC9671342; doi:10.1371/journal.pone.0277698)
Supplement: S1 Table — Values are based on 11 sampling events for each gear type in each wetland (18 May–11 June). (XLSX) [file pone.0277698.s001.xlsx]

## Sheet: Sheet1
S1 Table
Species	Total individuals	Percent of total	Numbers collected by sampling method
			Backpack electrofishing	Fyke netting	Minnow trapping	Seining
Fathead Minnow	23877	72.66	554	5471	849	17003
Pimephales promelas
Golden Shiner	2948	8.97	4	100	0	2844
Notemigonus crysoleucas
Black Bullhead	1194	3.63	22	202	2	968
Ameiurus melas
Brook Stickleback	1164	3.54	50	1083	4	27
Culaea inconstans
Green Sunfish	1113	3.39	101	521	23	468
Lepomis cyanellus
Common Shiner	844	2.57	1	112	0	731
Luxilus cornutus
Brassy Minnow	816	2.48	5	202	2	607
Hybognathus hankinsoni
Creek Chub	262	0.8	11	88	9	154
Semotilus atromaculatus
Bluegill	222	0.68	32	33	0	157
Lepomis macrochirus
Orangespotted Sunfish	106	0.32	7	6	0	93
Lepomis humilus
White Sucker	94	0.29	5	11	0	78
Catostomus commersonii
Bluntnose Minnow	58	0.18	1	52	0	5
Pimephales notatus
Sand Shiner	39	0.12	1	37	0	1
Notropis stramineus
Spotfin Shiner	35	0.11	0	4	0	31
Cyprinella spiloptera
Largemouth Bass	23	0.07	4	1	0	18
Micropterus salmoides
Black Crappie	17	0.05	0	17	0	0
Pomoxis nigromaculatus
Hornyhead Chub	10	0.03	1	6	0	3
Nocomis biguttatus
Western Blacknose Dace	8	0.02	0	1	0	7
Rhinichthys obtusus
Bigmouth Shiner	7	0.02	0	6	0	1
Notropis dorsalis
Central Stoneroller	6	0.02	1	3	0	2
Campostoma anomalum
Common Carp	5	0.02	2	2	0	1
Cyprinus carpio
Johnny Darter	5	0.02	1	1	2	1
Etheostoma nigrum
Yellow Perch	3	0.01	2	0	0	1
Perca flavescens
Carmine Shiner	3	0.01	0	3	0	0
Notropis percobromus
Topeka Shiner	2	0.01	0	1	0	1
Notropis topeka
Rock Bass	1	0	0	0	0	1
Ambloplites rupestris
